# Supplementary material for: Uncontained spread of Fusarium wilt of banana threatens African food security
Source: PLoS Pathog. 2022 Sep 22;18(9):e1010769. doi: 10.1371/journal.ppat.1010769 (PMC9498937; doi:10.1371/journal.ppat.1010769)
Supplement: S1 Dataset — (XLSX) [file ppat.1010769.s001.xlsx]

## Sheet: Sheet1
S1 Dataset: Overview of the samples used in the study
Name	IsolateCode	Country	Region	Database IDs	Reference	#reads
Aus-1	BRIP62280	Australia	Australia & Pacific		Information via Andre Drenth	37442706
Aus-2	BRIP63632	Australia	Australia & Pacific		Information via Andre Drenth	3099568
Aus-3	BRIP65062	Australia	Australia & Pacific		Information via Andre Drenth	9385935
China-1	chi1-1	China	Continental Asia		Information via Andre Drenth	19389075
Col-3	Col17	Colombia	South America	PRJNA565135	García-Bastidas et al., 2020	9001070
Col-1	Col2	Colombia	South America	PRJNA565135	García-Bastidas et al., 2020	6037933
Col-2	Col4	Colombia	South America	PRJNA565135	García-Bastidas et al., 2020	9271205
England	Eden	United Kingdom	Europe	PRJNA556111	Warmington, et al., 2019	4271734
Indo-1	II5	Indonesia	South-East Asia	PRJNA805401	This study	19451400
Indo-3	IndII_5	Indonesia	South-East Asia	PRJNA563197	Maymon et al. 2020	70118628
Indo-2	Indo8	Indonesia	South-East Asia	PRJNA805401	This study	18441092
Israel-1	ISR1	Israel	Continental Asia	PRJNA563197	Maymon et al. 2020	79188061
Israel-2	ISR5	Israel	Continental Asia	PRJNA563197	Maymon et al. 2020	87900983
Jordan-1	JV11	Jordan	Continental Asia	PRJNA472880	Ordoñez et al., 2015; García-Bastidas et al., 2020	13342809
Jordan-2	JV14	Jordan	Continental Asia	PRJNA563197	Maymon et al. 2020	88194663
Laos	Laos	Laos	South-East Asia	PRJNA472880	Zheng et al., 2018	12871172
Lebanon	Leb1-2C	Lebanon	Continental Asia	PRJNA472880	Ordoñez et al., 2015; García-Bastidas et al., 2020	13350303
Moz-1	M1	Mozambique	East-Africa	PRJNA805401	This study	50087088
Moz-2	M2	Mozambique	East-Africa	PRJNA805401	This study	45424375
Moz-3	M3	Mozambique	East-Africa	PRJNA805401	This study	49204942
Moz-4	M4	Mozambique	East-Africa	PRJNA805401	This study	50493651
Moz-5	M5	Mozambique	East-Africa	PRJNA805401	This study	52810698
Myanmar	Myanmar	Myanmar	South-East Asia	PRJNA472880	Zheng et al., 2018	18328443
Pakistan	Pak1.1A	Pakistan	Continental Asia	PRJNA472880	Ordoñez et al., 2015; García-Bastidas et al., 2020	13199657
Phil-1	Phi2-6C	Philippines	South-East Asia	PRJNA472880	Ordoñez et al., 2015; García-Bastidas et al., 2020	13828404
China-2	Race4	China	Continental Asia	PRJNA174275	Guo et al., 2014	16533304
Phil-2	S1B8	Philippines	South-East Asia	PRJNA563197	Maymon et al. 2020	73463675
Vietnam	Vietnam	Vietnam	South-East Asia	PRJNA472880	Zheng et al., 2018	18397376
